# Supplementary material for: An investigation of the kinetics and thermodynamics of NaCl nucleation through composite clusters
Source: PNAS Nexus. 2022 Mar 30;1(2):pgac033. doi: 10.1093/pnasnexus/pgac033 (PMC9802385; doi:10.1093/pnasnexus/pgac033)
Supplement: pgac033_Supplemental_Files [file pgac033_supplemental_files.zip]

Archive with 2 entries (2 files):
- PNASNEXUS-PNASNEXUS-2021-00267-s02.bib
- PNASNEXUS-PNASNEXUS-2021-00267-s01.pdf
