# Supplementary material for: An investigation of the kinetics and thermodynamics of NaCl nucleation through composite clusters
Source: PNAS Nexus. 2022 Mar 30;1(2):pgac033. doi: 10.1093/pnasnexus/pgac033 (PMC9802385; doi:10.1093/pnasnexus/pgac033)
Supplement: pgac033_Supplemental_Files [file pgac033_supplemental_files.zip › PNASNEXUS-PNASNEXUS-2021-00267-s02.bib]

@PREAMBLE{
 "\providecommand{\noopsort}[1]{}" 
 # "\providecommand{\singleletter}[1]{#1}%" 
}

@BOOK{Bire82,
   author       = {N. D. Birell and P. C. W. Davies},
   year         = 1982,
   title        = {Quantum Fields in Curved Space},
   publisher    = {Cambridge University Press}
}

%% INTRODUCTION %%

@article{tang2021form,
  title={Form selection of concomitant polymorphs: A case study informed by crystallization kinetics modeling},
  author={Tang, Weiwei and Quan, Yufeng and Gong, Junbo and Wang, Jingkang and Yin, Qiuxiang and Li, Tonglei},
  journal={AIChE Journal},
  volume={67},
  number={4},
  pages={e17129},
  year={2021},
  publisher={Wiley Online Library}
}

@article{knott2012homogeneous,
  title={Homogeneous nucleation of methane hydrates: Unrealistic under realistic conditions},
  author={Knott, Brandon C and Molinero, Valeria and Doherty, Michael F and Peters, Baron},
  journal={Journal of the American Chemical Society},
  volume={134},
  number={48},
  pages={19544--19547},
  year={2012},
  publisher={ACS Publications}
}

@article{mandal2017nucleation,
  title={Nucleation of urea from aqueous solution: Structure, critical size, and rate},
  author={Mandal, Taraknath and Larson, Ronald G},
  journal={The Journal of chemical physics},
  volume={146},
  number={13},
  pages={134501},
  year={2017},
  publisher={AIP Publishing LLC}
}

@article{zimmermann2018nacl,
  title={NaCl nucleation from brine in seeded simulations: Sources of uncertainty in rate estimates},
  author={Zimmermann, Nils ER and Vorselaars, Bart and Espinosa, Jorge R and Quigley, David and Smith, William R and Sanz, Eduardo and Vega, Carlos and Peters, Baron},
  journal={The Journal of chemical physics},
  volume={148},
  number={22},
  pages={222838},
  year={2018},
  publisher={AIP Publishing LLC}
}

@article{zhu2017interplay,
  title={Interplay between thermodynamics and kinetics on polymorphic appearance in the solution crystallization of an enantiotropic system, gestodene},
  author={Zhu, Liang and Wang, Li-yu and Sha, Zuo-liang and Wang, Yan-fei and Yang, Li-bin and Zhao, Xiao-yu and Du, Wei},
  journal={Crystal Growth \& Design},
  volume={17},
  number={9},
  pages={4582--4595},
  year={2017},
  publisher={ACS Publications}
}

@article{maggioni2015modelling,
  title={Modelling the stochastic behaviour of primary nucleation},
  author={Maggioni, Giovanni Maria and Mazzotti, Marco},
  journal={Faraday discussions},
  volume={179},
  pages={359--382},
  year={2015},
  publisher={The Royal Society of Chemistry}
}

@book{kelton2010nucleation,
  title={Nucleation in condensed matter: applications in materials and biology},
  author={Kelton, Kenneth F and Greer, Alan Lindsay},
  year={2010},
  publisher={Elsevier}
}

@book{kashchiev2000nucleation,
  title={Nucleation},
  author={Kashchiev, Dimo},
  year={2000},
  publisher={Elsevier}
}

@article{tanaka2005tests,
  title={Tests of the homogeneous nucleation theory with molecular-dynamics simulations. I. Lennard-Jones molecules},
  author={Tanaka, Kyoko K and Kawamura, Katsuyuki and Tanaka, Hidekazu and Nakazawa, Kiyoshi},
  journal={The Journal of chemical physics},
  volume={122},
  number={18},
  pages={184514},
  year={2005},
  publisher={American Institute of Physics}
}

@article{vekilov2010nucleation,
  title={Nucleation},
  author={Vekilov, Peter G},
  journal={Crystal growth \& design},
  volume={10},
  number={12},
  pages={5007--5019},
  year={2010},
  publisher={ACS Publications}
}

@article{gebauer2018classical,
  title={On classical and non-classical views on nucleation},
  author={Gebauer, Denis and Raiteri, Paolo and Gale, Julian D and C{\"o}lfen, Helmut},
  journal={American Journal of Science},
  volume={318},
  number={9},
  pages={969--988},
  year={2018},
  publisher={American Journal of Science}
}

@article{loh2017multistep,
  title={Multistep nucleation of nanocrystals in aqueous solution},
  author={Loh, N Duane and Sen, Soumyo and Bosman, Michel and Tan, Shu Fen and Zhong, Jun and Nijhuis, Christian A and Kr{\'a}l, Petr and Matsudaira, Paul and Mirsaidov, Utkur},
  journal={Nature chemistry},
  volume={9},
  number={1},
  pages={77--82},
  year={2017},
  publisher={Nature Publishing Group}
}

@article{tsarfati2018crystallization,
  title={Crystallization of organic molecules: Nonclassical mechanism revealed by direct imaging},
  author={Tsarfati, Yael and Rosenne, Shaked and Weissman, Haim and Shimon, Linda JW and Gur, Dvir and Palmer, Benjamin A and Rybtchinski, Boris},
  journal={ACS central science},
  volume={4},
  number={8},
  pages={1031--1036},
  year={2018},
  publisher={ACS Publications}
}

@article{li2020revealing,
  title={Revealing roles of competing local structural orderings in crystallization of polymorphic systems},
  author={Li, Minhuan and Chen, Yanshuang and Tanaka, Hajime and Tan, Peng},
  journal={Science advances},
  volume={6},
  number={27},
  pages={eaaw8938},
  year={2020},
  publisher={American Association for the Advancement of Science}
}

@article{sear2007nucleation,
  title={Nucleation: theory and applications to protein solutions and colloidal suspensions},
  author={Sear, Richard P},
  journal={Journal of Physics: Condensed Matter},
  volume={19},
  number={3},
  pages={033101},
  year={2007},
  publisher={IOP Publishing}
}

@article{iwamatsu2011free,
  title={Free-energy landscape of nucleation with an intermediate metastable phase studied using capillarity approximation},
  author={Iwamatsu, Masao},
  journal={The Journal of chemical physics},
  volume={134},
  number={16},
  pages={164508},
  year={2011},
  publisher={American Institute of Physics}
}

@article{joung2008determination,
  title={Determination of alkali and halide monovalent ion parameters for use in explicitly solvated biomolecular simulations},
  author={Joung, In Suk and Cheatham III, Thomas E},
  journal={The journal of physical chemistry B},
  volume={112},
  number={30},
  pages={9020--9041},
  year={2008},
  publisher={ACS Publications}
}

@article{benavides2016consensus,
  title={Consensus on the solubility of NaCl in water from computer simulations using the chemical potential route},
  author={Benavides, AL and Aragones, JL and Vega, C},
  journal={The Journal of chemical physics},
  volume={144},
  number={12},
  pages={124504},
  year={2016},
  publisher={AIP Publishing LLC}
}

@article{espinosa2016calculation,
  title={On the calculation of solubilities via direct coexistence simulations: Investigation of NaCl aqueous solutions and Lennard-Jones binary mixtures},
  author={Espinosa, JR and Young, JM and Jiang, H and Gupta, D and Vega, C and Sanz, E and Debenedetti, Pablo G and Panagiotopoulos, Athanassios Z},
  journal={The Journal of chemical physics},
  volume={145},
  number={15},
  pages={154111},
  year={2016},
  publisher={AIP Publishing LLC}
}

@article{mucha2003salt,
  title={Salt crystallization from an evaporating aqueous solution by molecular dynamics simulations},
  author={Mucha, Martin and Jungwirth, Pavel},
  journal={The Journal of Physical Chemistry B},
  volume={107},
  number={33},
  pages={8271--8274},
  year={2003},
  publisher={ACS Publications}
}

@article{zahn2004atomistic,
  title={Atomistic mechanism of NaCl nucleation from an aqueous solution},
  author={Zahn, Dirk},
  journal={Physical review letters},
  volume={92},
  number={4},
  pages={040801},
  year={2004},
  publisher={APS}
}

@article{alejandre2007ions,
  title={Ions in water: From ion clustering to crystal nucleation},
  author={Alejandre, Jos{\'e} and Hansen, Jean-Pierre},
  journal={Physical Review E},
  volume={76},
  number={6},
  pages={061505},
  year={2007},
  publisher={APS}
}

@article{chakraborty2013crystals,
  title={How crystals nucleate and grow in aqueous NaCl solution},
  author={Chakraborty, Debashree and Patey, GN},
  journal={The journal of physical chemistry letters},
  volume={4},
  number={4},
  pages={573--578},
  year={2013},
  publisher={ACS Publications}
}

@article{giberti2013transient,
  title={Transient polymorphism in NaCl},
  author={Giberti, Federico and Tribello, Gareth A and Parrinello, Michele},
  journal={Journal of chemical theory and computation},
  volume={9},
  number={6},
  pages={2526--2530},
  year={2013},
  publisher={ACS Publications}
}

@article{chakraborty2013evidence,
  title={Evidence that crystal nucleation in aqueous NaCl solution occurs by the two-step mechanism},
  author={Chakraborty, Debashree and Patey, GN},
  journal={Chemical Physics Letters},
  volume={587},
  pages={25--29},
  year={2013},
  publisher={Elsevier}
}

@article{zimmermann2015nucleation,
  title={Nucleation of NaCl from aqueous solution: Critical sizes, ion-attachment kinetics, and rates},
  author={Zimmermann, Nils ER and Vorselaars, Bart and Quigley, David and Peters, Baron},
  journal={Journal of the American Chemical Society},
  volume={137},
  number={41},
  pages={13352--13361},
  year={2015},
  publisher={ACS Publications}
}

@article{lanaro2016birth,
  title={Birth of NaCl crystals: Insights from molecular simulations},
  author={Lanaro, G and Patey, GN},
  journal={The Journal of Physical Chemistry B},
  volume={120},
  number={34},
  pages={9076--9087},
  year={2016},
  publisher={ACS Publications}
}


@article{jiang2018forward,
  title={Forward flux sampling calculation of homogeneous nucleation rates from aqueous NaCl solutions},
  author={Jiang, Hao and Haji-Akbari, Amir and Debenedetti, Pablo G and Panagiotopoulos, Athanassios Z},
  journal={The Journal of chemical physics},
  volume={148},
  number={4},
  pages={044505},
  year={2018},
  publisher={AIP Publishing LLC}
}

@article{jiang2019nucleation,
  title={Nucleation in aqueous NaCl solutions shifts from 1-step to 2-step mechanism on crossing the spinodal},
  author={Jiang, Hao and Debenedetti, Pablo G and Panagiotopoulos, Athanassios Z},
  journal={The Journal of chemical physics},
  volume={150},
  number={12},
  pages={124502},
  year={2019},
  publisher={AIP Publishing LLC}
}

@article{sun2020homogeneous,
  title={Homogeneous nucleation mechanism of NaCl in aqueous solutions},
  author={Sun, Qiang and Cui, Shuai and Zhang, Meixi},
  journal={Crystals},
  volume={10},
  number={2},
  pages={107},
  year={2020},
  publisher={Multidisciplinary Digital Publishing Institute}
}

@article{jorgensen1996development,
  title={Development and testing of the OPLS all-atom force field on conformational energetics and properties of organic liquids},
  author={Jorgensen, William L and Maxwell, David S and Tirado-Rives, Julian},
  journal={Journal of the American Chemical Society},
  volume={118},
  number={45},
  pages={11225--11236},
  year={1996},
  publisher={ACS Publications}
}

@article{mester2015temperature,
  title={Temperature-dependent solubilities and mean ionic activity coefficients of alkali halides in water from molecular dynamics simulations},
  author={Mester, Zoltan and Panagiotopoulos, Athanassios Z},
  journal={The Journal of chemical physics},
  volume={143},
  number={4},
  pages={044505},
  year={2015},
  publisher={AIP Publishing LLC}
}

@article{espinosa2016seeding,
  title={Seeding approach to crystal nucleation},
  author={Espinosa, Jorge R and Vega, Carlos and Valeriani, Chantal and Sanz, Eduardo},
  journal={The Journal of chemical physics},
  volume={144},
  number={3},
  pages={034501},
  year={2016},
  publisher={AIP Publishing LLC}
}


%%% Simulation details

@article{freud2020,
    title = {freud: A Software Suite for High Throughput
             Analysis of Particle Simulation Data},
    author = {Vyas Ramasubramani and
              Bradley D. Dice and
              Eric S. Harper and
              Matthew P. Spellings and
              Joshua A. Anderson and
              Sharon C. Glotzer},
    journal = {Computer Physics Communications},
    volume = {254},
    pages = {107275},
    year = {2020},
    issn = {0010-4655},
    doi = {https://doi.org/10.1016/j.cpc.2020.107275},
    url = {http://www.sciencedirect.com/science/article/pii/S0010465520300916},
    keywords = {Simulation analysis, Molecular dynamics,
                Monte Carlo, Computational materials science},
}

@article{steinhardt1983bond,
  title={Bond-orientational order in liquids and glasses},
  author={Steinhardt, Paul J and Nelson, David R and Ronchetti, Marco},
  journal={Physical Review B},
  volume={28},
  number={2},
  pages={784},
  year={1983},
  publisher={APS}
}

@article{berendsen1987missing,
  title={The missing term in effective pair potentials},
  author={Berendsen, HJC and Grigera, JR and Straatsma, TP},
  journal={Journal of Physical Chemistry},
  volume={91},
  number={24},
  pages={6269--6271},
  year={1987},
  publisher={ACS Publications}
}

@article{plimpton1995fast,
  title={Fast parallel algorithms for short-range molecular dynamics},
  author={Plimpton, Steve},
  journal={Journal of computational physics},
  volume={117},
  number={1},
  pages={1--19},
  year={1995},
  publisher={Elsevier}
}

@article{guo2018hybrid,
  title={Hybrid Monte Carlo with LAMMPS},
  author={Guo, Jingxiang and Haji-Akbari, Amir and Palmer, Jeremy C},
  journal={Journal of Theoretical and Computational Chemistry},
  volume={17},
  number={03},
  pages={1840002},
  year={2018},
  publisher={World Scientific}
}

@article{ferguson2017bayeswham,
  title={BayesWHAM: A Bayesian approach for free energy estimation, reweighting, and uncertainty quantification in the weighted histogram analysis method},
  author={Ferguson, Andrew L},
  journal={Journal of computational chemistry},
  volume={38},
  number={18},
  pages={1583--1605},
  year={2017},
  publisher={Wiley Online Library}
}

@article{kramers1940brownian,
  title={Brownian motion in a field of force and the diffusion model of chemical reactions},
  author={Kramers, Hendrik Anthony},
  journal={Physica},
  volume={7},
  number={4},
  pages={284--304},
  year={1940},
  publisher={Elsevier}
}

@article{langer1969statistical,
  title={Statistical theory of the decay of metastable states},
  author={Langer, James S},
  journal={Annals of Physics},
  volume={54},
  number={2},
  pages={258--275},
  year={1969},
  publisher={Elsevier}
}

@article{peters2009competing,
  title={Competing nucleation pathways in a mixture of oppositely charged colloids: Out-of-equilibrium nucleation revisited},
  author={Peters, Baron},
  journal={The Journal of chemical physics},
  volume={131},
  number={24},
  pages={244103},
  year={2009},
  publisher={American Institute of Physics}
}

@article{auer2004numerical,
  title={Numerical prediction of absolute crystallization rates in hard-sphere colloids},
  author={Auer, Stefan and Frenkel, Daan},
  journal={The Journal of chemical physics},
  volume={120},
  number={6},
  pages={3015--3029},
  year={2004},
  publisher={American institute of physics}
}

@article{lundrigan2009test,
  title={Test of classical nucleation theory and mean first-passage time formalism on crystallization in the Lennard-Jones liquid},
  author={Lundrigan, Sarah EM and Saika-Voivod, Ivan},
  journal={The Journal of Chemical Physics},
  volume={131},
  number={10},
  pages={104503},
  year={2009},
  publisher={American Institute of Physics}
}

@article{uneyama2015fluctuation,
  title={Fluctuation analysis of time-averaged mean-square displacement for the Langevin equation with time-dependent and fluctuating diffusivity},
  author={Uneyama, Takashi and Miyaguchi, Tomoshige and Akimoto, Takuma},
  journal={Physical Review E},
  volume={92},
  number={3},
  pages={032140},
  year={2015},
  publisher={APS}
}

@book{peters2017reaction,
  title={Reaction rate theory and rare events},
  author={Peters, Baron},
  year={2017},
  publisher={Elsevier}
}

@article{maragliano2006string,
  title={String method in collective variables: Minimum free energy paths and isocommittor surfaces},
  author={Maragliano, Luca and Fischer, Alexander and Vanden-Eijnden, Eric and Ciccotti, Giovanni},
  journal={The Journal of chemical physics},
  volume={125},
  number={2},
  pages={024106},
  year={2006},
  publisher={American Institute of Physics}
}

@article{tolman1916colloids,
  title={Colloids and negative surface tension},
  author={Tolman, Richard C},
  journal={Science},
  volume={44},
  number={1138},
  pages={565--567},
  year={1916},
  publisher={American Association for the Advancement of Science}
}

@article{corti2011interfacial,
  title={On the interfacial thermodynamics of nanoscale droplets and bubbles},
  author={Corti, David S and Kerr, Karl J and Torabi, Korosh},
  journal={The Journal of chemical physics},
  volume={135},
  number={2},
  pages={024701},
  year={2011},
  publisher={American Institute of Physics}
}

@article{voter1997method,
  title={A method for accelerating the molecular dynamics simulation of infrequent events},
  author={Voter, Arthur F},
  journal={The Journal of chemical physics},
  volume={106},
  number={11},
  pages={4665--4677},
  year={1997},
  publisher={American Institute of Physics}
}

@article{lutsko2019crystals,
  title={How crystals form: A theory of nucleation pathways},
  author={Lutsko, James F},
  journal={Science advances},
  volume={5},
  number={4},
  pages={eaav7399},
  year={2019},
  publisher={American Association for the Advancement of Science}
}

@article{gebauer2011prenucleation,
  title={Prenucleation clusters and non-classical nucleation},
  author={Gebauer, Denis and C{\"o}lfen, Helmut},
  journal={Nano Today},
  volume={6},
  number={6},
  pages={564--584},
  year={2011},
  publisher={Elsevier}
}

@article{james2019phase,
  title={Phase transitions in fluctuations and their role in two-step nucleation},
  author={James, Daniella and Beairsto, Seamus and Hartt, Carmen and Zavalov, Oleksandr and Saika-Voivod, Ivan and Bowles, Richard K and Poole, Peter H},
  journal={The Journal of chemical physics},
  volume={150},
  number={7},
  pages={074501},
  year={2019},
  publisher={AIP Publishing LLC}
}

@article{eaton2021free,
  title={Free energy surface of two-step nucleation},
  author={Eaton, Dean and Saika-Voivod, Ivan and Bowles, Richard K and Poole, Peter H},
  journal={The Journal of Chemical Physics},
  volume={154},
  number={23},
  pages={234507},
  year={2021},
  publisher={AIP Publishing LLC}
}

@article{sleutel2014observing,
  title={{Observing classical nucleation theory at work by monitoring phase transitions with molecular precision}},
  author={{Sleutel, Mike and Lutsko, Jim and Van Driessche, Alexander ES and Dur{\'a}n-Olivencia, Miguel A and Maes, Dominique}},
  journal={{Nature communications}},
  volume={{5}},
  number={{1}},
  pages={{1--8}},
  year={2014},
  publisher={Nature Publishing Group}
}

@article{baumgartner2013nucleation,
  title={Nucleation and growth of magnetite from solution},
  author={Baumgartner, Jens and Dey, Archan and Bomans, Paul HH and Le Coadou, C{\'e}cile and Fratzl, Peter and Sommerdijk, Nico AJM and Faivre, Damien},
  journal={Nature materials},
  volume={12},
  number={4},
  pages={310--314},
  year={2013},
  publisher={Nature Publishing Group}
}

@article{finney2021multiple,
  title={Multiple Pathways in NaCl Homogeneous Crystal Nucleation},
  author={Finney, Aaron R and Salvalaglio, Matteo},
  journal={arXiv preprint arXiv:2111.08038},
  year={2021}
}

@article{lamas2021homogeneous,
  title={Homogeneous nucleation of NaCl in supersaturated solutions},
  author={Lamas, Cintia Pulido and Espinosa, Jorge R and Conde, Mar{\'\i}a Mart{\'\i}n and Ramirez, Jorge and de Hijes, Pablo Montero and Noya, Eva G and de las Heras, Carlos Vega and Garcia, Eduardo Santiago Sanz},
  journal={Physical Chemistry Chemical Physics},
  year={2021},
  publisher={Royal Society of Chemistry}
}

@article{evans1985nose,
  title={The nose--hoover thermostat},
  author={Evans, Denis J and Holian, Brad Lee},
  journal={The Journal of chemical physics},
  volume={83},
  number={8},
  pages={4069--4074},
  year={1985},
  publisher={American Institute of Physics}
}

@article{lee2016multiple,
  title={Multiple pathways of crystal nucleation in an extremely supersaturated aqueous potassium dihydrogen phosphate (KDP) solution droplet},
  author={Lee, Sooheyong and Wi, Haeng Sub and Jo, Wonhyuk and Cho, Yong Chan and Lee, Hyun Hwi and Jeong, Se-Young and Kim, Yong-Il and Lee, Geun Woo},
  journal={Proceedings of the National Academy of Sciences},
  volume={113},
  number={48},
  pages={13618--13623},
  year={2016},
  publisher={National Acad Sciences}
}

@article{torrie1977nonphysical,
  title={Nonphysical sampling distributions in Monte Carlo free-energy estimation: Umbrella sampling},
  author={Torrie, Glenn M and Valleau, John P},
  journal={Journal of Computational Physics},
  volume={23},
  number={2},
  pages={187--199},
  year={1977},
  publisher={Elsevier}
}

@article{lechner2011role,
  title={Role of the prestructured surface cloud in crystal nucleation},
  author={Lechner, Wolfgang and Dellago, Christoph and Bolhuis, Peter G},
  journal={Physical review letters},
  volume={106},
  number={8},
  pages={085701},
  year={2011},
  publisher={APS}
}

@article{duff2009nucleation,
  title={Nucleation in a Potts lattice gas model of crystallization from solution},
  author={Duff, Nathan and Peters, Baron},
  journal={The Journal of chemical physics},
  volume={131},
  number={18},
  pages={184101},
  year={2009},
  publisher={American Institute of Physics}
}

@article{wolde1997enhancement,
  title={{Enhancement of protein crystal nucleation by critical density fluctuations}},
  author={{Wolde, Pieter Rein ten and Frenkel, Daan}},
  journal={{Science}},
  volume={{277}},
  number={{5334}},
  pages={{1975--1978}},
  year={{1997}},
  publisher={{American Association for the Advancement of Science}}
}

@article{addula2021molecular,
  title={{Molecular Theory of Nucleation from Dilute Phases: Formulation and Application to Lennard-Jones Vapor}},
  author={{Addula, Ravi Kumar Reddy and Punnathanam, Sudeep N}},
  journal={{Physical Review Letters}},
  volume={{126}},
  number={{14}}},
  pages={{146001}},
  year={{2021}},
  publisher={{APS}}
}

@article{toth2011amorphous,
  title={{Amorphous nucleation precursor in highly nonequilibrium fluids}},
  author={{T{\'o}th, Gyula I and Pusztai, Tam{\'a}s and Tegze, Gy{\"o}rgy and T{\'o}th, Gergely and Gr{\'a}n{\'a}sy, L{\'a}szl{\'o}}},
  journal={{Physical Review Letters}},
  volume={{107}},
  number={{17}},
  pages={{175702}},
  year={{2011}},
  publisher={{APS}}
}

@article{maibaum2008comment,
  title={Comment on “Elucidating the mechanism of nucleation near the gas-liquid spinodal”},
  author={Maibaum, Lutz},
  journal={Physical review letters},
  volume={101},
  number={1},
  pages={019601},
  year={2008},
  publisher={APS}
}

@article{habraken2013ion,
  title={{Ion-association complexes unite classical and non-classical theories for the biomimetic nucleation of calcium phosphate}},
  author={{Habraken, Wouter JEM and Tao, Jinhui and Brylka, Laura J and Friedrich, Heiner and Bertinetti, Luca and Schenk, Anna S and Verch, Andreas and Dmitrovic, Vladimir and Bomans, Paul HH and Frederik, Peter M and others}},
  journal={{Nature communications}},
  volume={{4}},
  number={{1}},
  pages={{1--12}},
  year={{2013}},
  publisher={{Nature Publishing Group}}
}

@article{nielsen2014situ,
  title={{In situ TEM imaging of CaCO3 nucleation reveals coexistence of direct and indirect pathways}},
  author={{Nielsen, Michael H and Aloni, Shaul and De Yoreo, James J}},
  journal={{Science}},
  volume={{345}},
  number={{6201}},
  pages={{1158--1162}},
  year={{2014}},
  publisher={{American Association for the Advancement of Science}}
}

@article{pouget2010development,
  title={{The development of morphology and structure in hexagonal vaterite}},
  author={{Pouget, Emilie M and Bomans, Paul HH and Dey, Archan and Frederik, Peter M and de With, Gijsbertus and Sommerdijk, Nico AJM}},
  journal={{Journal of the American Chemical Society}},
  volume={{132}},
  number={{33}},
  pages={{11560--11565}},
  year={{2010}},
  publisher={{ACS Publications}}
}

@article{tan2014visualizing,
  title={{Visualizing kinetic pathways of homogeneous nucleation in colloidal crystallization}},
  author={{Tan, Peng and Xu, Ning and Xu, Lei}},
  journal={{Nature Physics}},
  volume={{10}},
  number={{1}},
  pages={{73--79}},
  year={{}2014}},
  publisher={{Nature Publishing Group}}
}
